# Supplementary material for: Effective tumor cell abrogation via Venetoclax-mediated BCL-2 inhibition in KMT2A-rearranged acute B-lymphoblastic leukemia
Source: Cell Death Discov. 2022 Jul 1;8:302. doi: 10.1038/s41420-022-01093-3 (PMC9249764; doi:10.1038/s41420-022-01093-3)
Supplement: Supplementary file 1 — Table S1 [file 41420_2022_1093_MOESM1_ESM.xlsx]

## Sheet: IAD104573_targets_final
Gene	RefSeq
ACIN1	NM_014977.3
AFF3	NM_002285.3
AIFM1	NM_004208.4
AKT1	NM_005163.2
AKT2	NM_001626.6
AKT3	NM_001370074.1
APAF1	NM_181861.2
ARID1A	NM_006015.6
ASXL1	NM_015338.6
ATF1	NM_005171.5
ATF2	NM_001256090.2
ATM	NM_000051.3
ATRX	NM_000489.5
AVEN	NM_020371.3
BACH2	NM_021813.4
BAD	NM_004322.3
BAK1	NM_001188.4
BAX	NM_004324.4
BBC3	NM_001127240.3
BCL11A	NM_018014.4
BCL2	NM_000633.2
BCL2A1	NM_001114735.2
BCL2L1	NM_001322240.2
BCL2L10	NM_001306168.1
BCL2L11	NM_138622.3
BCL2L13	NM_001270726.1
BCL2L2	NM_004050.4
BCL6	NM_001706.5
BID	NM_197966.2
BIK	NM_001197.5
BIRC2	NM_001166.4
BIRC3	NM_001165.5
BIRC5	NM_001012271.2
BIRC6	NM_016252.3
BIRC7	NM_139317.3
BMF	NM_001003940.2
BRAF	NM_001354609.2
BTG1	NM_001731.3
CASP1	NM_033292.4
CASP10	NM_032974.5
CASP14	NM_012114.3
CASP2	NM_032982.4
CASP3	NM_001354780.1
CASP4	NM_001225.4
CASP5	NM_001136112.2
CASP6	NM_001226.4
CASP7	NM_001267057.1
CASP8	NM_001080125.2
CASP9	NM_001229.5
CCND1	NM_053056.3
CDKN1A	NM_001291549.2
CDKN1B	NM_004064.4
CDKN2A	NM_001195132.1
CDX2	NM_001265.6
CELSR3	NM_001407.3
CFLAR	NM_003879.7
CKDN2B	NM_004936.4
CREB1	NM_134442.5
CREBBP	NM_004380.3
CRLF2	NM_022148.4
CSNK2A1	NM_177559.3
DAP	NM_001291963.2
DAPK1	NM_001288731.2
DAPK3	NM_001348.3
DAXX	NM_001141970.2
DDIT4	NM_019058.4
DEPTOR	NM_022783.4
DIABLO	NM_019887.6
DNMT3A	NM_175629.2
DOT1L	NM_032482.3
DUX4	NM_001306068.2
EIF4EBP1	NM_004095.4
EIF4G2	NM_001418.4
EP300	NM_001429.4
ERG	NM_001136154.1
ESR1	NM_001122742.1
ETV6	NM_001987.5
EZH2	NM_001203248.2
FADD	NM_003824.3
FAF1	NM_007051.3
FAIM	NM_001033030.2
FAS	NM_000043.6
FASLG	NM_000639.3
FHIT	NM_001320900.2
FLCN	NM_001353229.2
FLT1	NM_002019.4
FLT3	NM_004119.3
FOS	NM_005252.4
FOXO1	NM_002015.4
FOXO3	NM_201559.3
FOXO4	NM_005938.4
GAB2	NM_080491.3
GSK3A	NM_019884.3
GSK3B	NM_002093.4
GZMA	NM_006144.4
GZMB	NM_004131.6
HDAC9	NM_001321868.2
HOXA3	NM_153631.2
HOXA5	NM_019102.4
HOXA9	NM_152739.4
HRK	NM_003806.4
HTRA2	NM_013247.4
IKZF1	NM_006060.6
IL10	NM_000572.3
IL7	NM_000880.4
IL7R	NM_002185.5
JAK1	NM_001321853.2
JAK2	NM_001322194.1
JUN	NM_002228.4
KDM6A	NM_001291415.1
KMT2D	NM_003482.3
KRAS	NM_033360.4
LYN	NM_002350.4
MAP2K1	NM_002755.3
MAP2K2	NM_030662.3
MAP2K3	NM_145109.3
MAP2K4	NM_001281435.2
MAP2K6	NM_002758.4
MAP2K7	NM_001297555.2
MAP3K11	NM_002419.4
MAP3K12	NM_001193511.2
MAPK1	NM_002745.4
MAPK10	NM_002753.5
MAPK14	NM_001315.2
MAPK3	NM_002746.3
MAPK9	NM_001364608.2
MAPKAPK2	NM_032960.4
MAX	NM_145113.3
MCL1	NM_021960.5
MDM2	NM_002392.5
MDM4	NM_002393.5
MEIS1	NM_002398.3
MELK	NM_014791.4
MKNK2	NM_199054.2
MTOR	NM_004958.4
MXD1	NM_001202513.2
MYC	NM_001354870.1
NF1	NM_001042492.3
NFKB1	NM_003998.4
NOTCH1	NM_017617.5
NOTCH2	NM_024408.4
NOTCH3	NM_000435.3
NOTCH4	NM_004557.4
NRAS	NM_002524.5
PAWR	NM_002583.4
PAX5	NM_016734.3
PDCD4	NM_001199492.1
PDCD6IP	NM_001162429.2
PDK1	NM_001278549.2
PEA15	NM_001297576.2
PHLDA3	NM_012396.5
PIDD1	NM_145886.4
PIK3CA	NM_006218.4
PIK3R1	NM_181523.3
PMAIP1	NM_021127.3
POLR2A	NM_000937.5
POLR2B	NM_000938.3
PRKCD	NM_001354676.2
PTEN	NM_001304717.5
PTPN11	NM_002834.4
PTPRS	NM_002850.4
PTRH2	NM_001015509.2
RAG1	NM_000448.2
RB1	NM_000321.2
RGCC	NM_014059.3
RHEB	NM_005614.4
RICTOR	NM_001285439.2
ROS1	NM_002944.2
RPS6KA1	NM_002953.4
RPS6KA3	NM_004586.3
RPS6KB1	NM_001369672.1
RPS6KB2	NM_003952.3
RUNX1	NM_001754.4
SETD2	NM_014159.6
SH3RF1	NM_020870.4
SIVA1	NM_006427.4
STAT3	NM_139276.2
STAT5A	NM_003152.3
STAT5B	NM_012448.4
STK17B	NM_004226.4
STK26	NM_016542.4
STK3	NM_001256312.2
STK4	NM_006282.5
TET2	NM_001127208.2
THEM4	NM_053055.5
TNF	NM_000594.4
TNFRSF10A	NM_003844.4
TNFRSF10C	NM_003841.4
TNFRSF13B	NM_012452.3
TNFRSF13C	NM_052945.3
TNFRSF1A	NM_001065.4
TNFRSF6B	NM_003823.4
TNFSF10	NM_003810.4
TNFSF13	NM_003808.3
TNFSF13B	NM_006573.4
TP53	NM_000546.5
TRADD	NM_001323552.2
TRAF3	NM_003300.4
TRAF6	NM_145803.3
TRIM24	NM_015905.3
TSC1	NM_000368.5
TSC2	NM_000548.5
TWIST1	NM_000474.4
VCP	NM_007126.5
VDAC1	NM_003374.3
VDAC2	NM_001184783.2
WEE1	NM_003390.4
WWOX	NM_016373.4
XAF1	NM_001353135.1
XIAP	NM_001204401.1
YAP1	NM_001282101.1
YWHAB	NM_003404.5
YWHAE	NM_006761.5
YWHAZ	NM_003406.4
