# Supplementary material for: Effective tumor cell abrogation via Venetoclax-mediated BCL-2 inhibition in KMT2A-rearranged acute B-lymphoblastic leukemia
Source: Cell Death Discov. 2022 Jul 1;8:302. doi: 10.1038/s41420-022-01093-3 (PMC9249764; doi:10.1038/s41420-022-01093-3)
Supplement: Supplementary file 2 — Table S2 [file 41420_2022_1093_MOESM2_ESM.xlsx]

## Sheet: Tabelle1
IC50 [nM]	SEM	RS4;11	REH	NALM‑6
Proliferation	20.24	0.78	309.3	146.4
Metabolic activity	19.05	0.57	579.8	875.5
