# Supplementary material for: Effective tumor cell abrogation via Venetoclax-mediated BCL-2 inhibition in KMT2A-rearranged acute B-lymphoblastic leukemia
Source: Cell Death Discov. 2022 Jul 1;8:302. doi: 10.1038/s41420-022-01093-3 (PMC9249764; doi:10.1038/s41420-022-01093-3)
Supplement: Supplementary file 12 — List of antibodies [file 41420_2022_1093_MOESM12_ESM.xlsx]

## Sheet: Tabelle1
Antibody	Purpose	Cat-No	Vendor
GAPDH Monoclonal Antibody (ZG003), 0.5 mg/mL	Western Blot	39-8600	Invitrogen
BCL-2 (124) Mouse mAb	Western Blot	15071	CellSignaling
Phospho-Bcl-2 (Thr56) Antibody	Western Blot	2875	CellSignaling
Phospho-Bcl-2 (Ser70) (5H2) Rabbit mAb	Western Blot	2827	CellSignaling
Bcl-xL (54H6) Rabbit mAb	Western Blot	2764	CellSignaling
Mcl-1 Antibody	Western Blot	4572	CellSignaling
Bim (C34C5) Rabbit mAb	Western Blot	2933	CellSignaling
Bax (D2E11) Rabbit mAb	Western Blot	5023	CellSignaling
IRDye 680RD Goat anti-Rabbit 0,5mg	Western Blot	926-68071	LI-COR
IRDye 800CW Goat anti-Rabbit IgG 0,5mg	Western Blot	926-32211	LI-COR
IRDye 680RD Goat anti-Mouse 0,5mg	Western Blot	926-68070	LI-COR
IRDye 800CW Goat anti-Mouse IgG 0,5mg	Western Blot	926-32210	LI-COR
Bax (D2E11) Rabbit mAb #5023	IF	5023	CellSignaling
Goat anti-Rabbit IgG (H+L) Cross-Adsorbed Secondary Antibody, Alexa Fluor™ 488	IF	A-11008	Invitrogen
CD45 FITC, human	FC	345808	BDBiosciences
anti human CD19 PE	FC	345777	BDBiosciences
Annexin V FITC	FC	556419	BDBiosciences
p-Bcl-2 Antikörper (A-11) Alexa Fluor® 647	IC FC	sc-377554 AF647	Santa Cruz Biotechnology
Mcl-1 Antikörper (22) PE	IC FC	sc-12756 PE	Santa Cruz Biotechnology
Bcl-xL Antikörper (H-5) PerCP-Cy5.5	IC FC	sc-8392 PCPC5	Santa Cruz Biotechnology
Bcl-2 Antikörper (C-2): sc-7382	IC FC	sc-7382	Santa Cruz Biotechnology
Bad Antikörper (C-7) Alexa Fluor® 647	IC FC	sc-8044 AF647	Santa Cruz Biotechnology
Bax Antikörper (2D2) PE	IC FC	sc-20067 PE	Santa Cruz Biotechnology
Bim Antikörper (H5) AF 647	IC FC	sc-374358 AF 647	Santa Cruz Biotechnology
PE/Cyanine7 Mouse IgG1, κ Isotype Ctrl Antibody	IC FC	400125	Biolegend
PE Mouse IgG1, κ Isotype Ctrl Antibody	IC FC	400111	Biolegend
Alexa Fluor® 647 Mouse IgG1, κ Isotype Ctrl (ICFC) Antibody	IC FC	400135	Biolegend
PerCP/Cyanine5.5 Mouse IgG1, κ Isotype Ctrl Antibody	IC FC	400149	Biolegend
PE Mouse IgG2b, κ Isotype Ctrl Antibody	IC FC	400311	Biolegend
Rabbit IgG Isotype Control (Alexa Fluor® 488 Conjugate)	IC FC	4340S	CellSignaling
